# Supplementary material for: Immunoinformatics approach of epitope prediction for SARS-CoV-2
Source: J Genet Eng Biotechnol. 2022 Apr 20;20:60. doi: 10.1186/s43141-022-00344-1 (PMC9019534; doi:10.1186/s43141-022-00344-1)
Supplement: Supplementary file 2 — Additional file 2: Supplementary Table 1. [file 43141_2022_344_MOESM2_ESM.xlsx]

## Sheet: Spike
Serial	Pos	MHC	Peptide	Docking score with 4PRP	Docking score with 5YXN	antigenicgenicity response	Mode	Epitope prediction scores	Allergenicity score
16	1016	HLA-B*41:01	AEIRASANL	-565.92	-473.19	0.7082	antigenic	0.407927	0.71
7	56	HLA-B*35:01	LPFFSNVTW	-338.18	-228.36	1.0808	antigenic	0.783441	0.71
31	915	HLA-A*02:01	VLYENQKLI	-313.06	-243.91	0.4361	antigenic	0.530394	0.71
22	821	HLA-A*02:01	LLFNKVTLA	-306.95	-257.11	0.6150	antigenic	0.808857	0.73
20	168	HLA-B*41:01	FEYVSQPFL	-284.4	-232.55	0.6324	antigenic	0.290006	0.71
29	604	HLA-B*35:01	TSNQVAVLY	-262.39	-211.49	0.4387	antigenic	0.592277	0.75
30	604	HLA-A*01:01	TSNQVAVLY	-262.39	-211.49	0.4387	antigenic	0.927838	0.75
12	214	HLA-B*41:01	RDLPQGFSA	-255.9	-185.69	0.8947	antigenic	0.286485	0.71
15	718	HLA-A*02:01	FTISVTTEI	-254.69	-206.52	0.8535	antigenic	0.432964	0.76
32	136	HLA-A*01:01	CNDPFLGVY	-245.67	-224.42	0.4295	antigenic	0.420179	0.72
28	269	HLA-A*02:01	YLQPRTFLL	-236.05	-224.82	0.4532	antigenic	0.972695	0.71
4	1060	HLA-A*02:01	VVFLHVTYV	-235.63	-218.76	1.5122	antigenic	0.755669	0.72
25	691	HLA-A*02:01	SIIAYTMSL	-230.22	-220.73	0.5234	antigenic	0.575949	0.74
23	84	HLA-B*35:01	LPFNDGVYF	-227.77	-196.11	0.5593	antigenic	0.984023	0.73
33	699	HLA-B*35:01	LGAENSVAY	-227.18	-148.13	0.4173	antigenic	0.74853	0.71
14	487	HLA-B*35:01	NCYFPLQSY	-225	-183.06	0.8743	antigenic	0.558006	0.72
13	714	HLA-B*35:01	IPTNFTISV	-224.12	-181.08	0.8820	antigenic	0.388839	0.71
19	660	HLA-B*41:01	YECDIPIGA	-222.52	-151.02	0.6385	antigenic	0.62196	0.69
5	896	HLA-B*35:01	IPFAMQMAY	-219.27	-204.66	1.4278	antigenic	0.990068	0.74
2	417	HLA-A*02:01	KIADYNYKL	-216.85	-237.77	1.6639	antigenic	0.859823	0.73
11	1071	HLA-B*41:01	QEKNFTTAP	-215.21	-161.37	0.8955	antigenic	0.754778	0.7
9	898	HLA-B*35:01	FAMQMAYRF	-213.57	-173.65	1.0278	antigenic	0.690256	0.73
8	109	HLA-A*02:01	TLDSKTQSL	-212.08	-155.19	1.0685	antigenic	0.912308	0.72
3	724	HLA-B*41:01	TEILPVSMT	-211.33	-157.73	1.5697	antigenic	0.313511	0.73
6	733	HLA-A*01:01	KTSVDCTMY	-195.86	-188.04	1.1824	antigenic	0.665257	0.75
24	280	HLA-B*41:01	NENGTITDA	-179.91	-154.12	0.5257	antigenic	0.518957	0.74
10	652	HLA-A*01:01	GAEHVNNSY	-162.83	-142.71	0.9347	antigenic	0.660123	0.71
26	861	HLA-B*35:01	LPPLLTDEM	-155.17	-162.92	0.4723	antigenic	0.607865	0.66
17	1192	HLA-A*02:01	NLNESLIDL	-149.3	-128.43	0.6827	antigenic	0.640051	0.72
27	553	HLA-B*41:01	TESNKKFLP	-127.22	-122.57	0.4599	antigenic	0.44454	0.7
18	857	HLA-A*02:01	GLTVLPPLL	non-allergenic	non-allergenic	0.6621	antigenic	0.626094	0.68
21	258	HLA-A*01:01	WTAGAAAYY	non-allergenic	non-allergenic	0.6306	antigenic	0.848639	0.72
34	625	HLA-B*35:01	HADQLTPTW	NA	NA	0.3807	Non-antigenic	0.629105
35	24	HLA-B*35:01	LPPAYTNSF	NA	NA	0.3775	Non-antigenic	0.824602
36	1039	HLA-A*01:01	RVDFCGKGY	NA	NA	0.3717	Non-antigenic	0.497993
37	748	HLA-A*01:01	ECSNLLLQY	NA	NA	0.3331	Non-antigenic	0.376809
38	1220	HLA-A*02:01	FIAGLIAIV	NA	NA	0.3162	Non-antigenic	0.666712
39	818	HLA-B*41:01	IEDLLFNKV	NA	NA	0.2737	Non-antigenic	0.491523
40	152	HLA-A*01:01	WMESEFRVY	NA	NA	0.2698	Non-antigenic	0.487191
41	618	HLA-B*41:01	TEVPVAIHA	NA	NA	0.2687	Non-antigenic	0.849839
42	1054	HLA-B*35:01	QSAPHGVVF	NA	NA	0.2234	Non-antigenic	0.605882
43	1185	HLA-A*02:01	RLNEVAKNL	NA	NA	0.1820	Non-antigenic	0.656374
44	687	HLA-B*35:01	VASQSIIAY	NA	NA	0.1366	Non-antigenic	0.975104
45	687	HLA-A*01:01	VASQSIIAY	NA	NA	0.1366	Non-antigenic	0.451592
46	865	HLA-B*35:01	LTDEMIAQY	NA	NA	0.1043	Non-antigenic	0.534526
47	865	HLA-A*01:01	LTDEMIAQY	NA	NA	0.1043	Non-antigenic	0.997356
48	983	HLA-A*02:01	RLDKVEAEV	NA	NA	0.0765	Non-antigenic	0.850121
49	155	HLA-B*41:01	SEFRVYSSA	NA	NA	0.0315	Non-antigenic	0.821767
50	976	HLA-A*02:01	VLNDILSRL	NA	NA	-0.8524	Non-antigenic	0.946683
51	464	HLA-B*41:01	FERDISTEI	NA	NA	-0.7442	Non-antigenic	0.636842
52	958	HLA-A*02:01	ALNTLVKQL	NA	NA	-0.5716	Non-antigenic	0.628746
53	989	HLA-B*41:01	AEVQIDRLI	NA	NA	-0.5562	Non-antigenic	0.402076
54	271	HLA-B*35:01	QPRTFLLKY	NA	NA	-0.5552	Non-antigenic	0.721086
55	321	HLA-B*35:01	QPTESIVRF	NA	NA	-0.5551	Non-antigenic	0.950232
56	478	HLA-B*35:01	TPCNGVEGF	NA	NA	-0.3772	Non-antigenic	0.590375
57	1000	HLA-A*02:01	RLQSLQTYV	NA	NA	-0.2167	Non-antigenic	0.849935
58	30	HLA-B*35:01	NSFTRGVYY	NA	NA	-0.1877	Non-antigenic	0.450415
59	30	HLA-A*01:01	NSFTRGVYY	NA	NA	-0.1877	Non-antigenic	0.614693
60	192	HLA-B*35:01	FVFKNIDGY	NA	NA	-0.1304	Non-antigenic	0.699538
61	162	HLA-B*35:01	SANNCTFEY	NA	NA	-0.0924	Non-antigenic	0.69396
62	162	HLA-A*01:01	SANNCTFEY	NA	NA	-0.0924	Non-antigenic	0.561706
63	1048	HLA-A*02:01	HLMSFPQSA	NA	NA	-0.0681	Non-antigenic	0.79447
64	361	HLA-B*35:01	CVADYSVLY	NA	NA	-0.0293	Non-antigenic	0.513184
65	361	HLA-A*01:01	CVADYSVLY	NA	NA	-0.0293	Non-antigenic	0.66371
66	343	HLA-B*35:01	NATRFASVY	NA	NA	-0.0081	Non-antigenic	0.76777
67	1052	HLA-B*35:01	FPQSAPHGV	NA	NA	-0.0058	Non-antigenic	0.462897
69	196	HLA-A*01:01	NIDGYFKIY		NA	-0.2462	Non-antigenic	0.673723

## Sheet: ORF1ab
Serial	Pos	MHC	Peptide	Docking score with 4PRP	Docking score with 5YXN	antigenicgenicgenicgenicity response	Mode	Epitope prediction scores	Allergenicity score
70	3617	HLA-A*02:01	FLLPSLATV	-896.26	-785.95	0.5954	antigenic	0.988702	0.69
27	1874	HLA-A*01:01	TTTIKPVTY	-767.96	-640.09	1.0113	antigenic	0.759846	0.74
236	90	HLA-B*41:01	AELEGIQYG	-633.78	-521.18	0.7438	antigenic	0.35432	0.7
73	4072	HLA-A*02:01	ALWEIQQVV	-539.24	-445.9	0.5893	antigenic	0.982735	0.7
23	214	HLA-A*02:01	TLSEQLDFI	-387.96	-294.1	1.0499	antigenic	0.636928	0.74
75	600	HLA-A*02:01	YITGGVVQL	-384.62	-316.52	0.5879	antigenic	0.883369	0.71
90	1206	HLA-B*35:01	IPKEEVKPF	-380.81	-292.62	0.4749	antigenic	0.852011	0.7
35	3624	HLA-B*35:01	TVAYFNMVY	-380.8	-363.29	0.8942	antigenic	0.603996	0.75
36	3624	HLA-A*01:01	TVAYFNMVY	-380.8	-363.29	0.8942	antigenic	0.362475	0.75
81	3093	HLA-A*02:01	YLTNDVSFL	-343.51	-266.19	0.5340	antigenic	0.832451	0.72
7	2209	HLA-B*35:01	FCLEASFNY	-314.45	-191.75	1.5042	antigenic	0.411451	0.72
allergenic	4163	HLA-A*01:01	LSDLQDLKW	-299.32	-233.77	1.8637	antigenic	0.398852	0.69
82	1691	HLA-B*35:01	NPPALQDAY	-299.32	-233.78	0.5266	antigenic	0.832843	0.73
80	623	HLA-A*02:01	KLKPVLDWL	-296.13	-253.27	0.5582	antigenic	0.587066	0.72
79	103	HLA-A*02:01	TLGVLVPHV	-295.42	-211.69	0.5583	antigenic	0.713924	0.7
241	3050	HLA-B*41:01	GEYSHVVAF	-293.81	-213.74	0.6428	antigenic	0.523635	0.71
17	2270	HLA-A*02:01	YLNSTNVTI	-290.68	-214.18	1.1357	antigenic	0.894172	0.74
92	2375	HLA-B*35:01	APISAMVRM	-290.44	-194.93	0.4496	antigenic	0.751456	0.69
95	3703	HLA-B*35:01	NALDQAISM	-288.4	-235.12	0.4381	antigenic	0.852495	0.75
219	1014	HLA-B*41:01	MELTPVVQT	-288.34	-246.84	1.6356	antigenic	0.500006	0.73
230	3585	HLA-B*41:01	YENAFLPFA	-282.48	-216.07	0.9047	antigenic	0.550316	0.71
227	951	HLA-B*41:01	TEDDYQGKP	-277.43	-230.41	1.1405	antigenic	0.347791	0.7
87	2169	HLA-B*35:01	MPYFFTLLL	-277.32	-231.3	0.4915	antigenic	0.652396	0.72
34	1031	HLA-B*35:01	YLKLTDNVY	-269.61	-207.75	0.9118	antigenic	0.422243	0.73
46	3100	HLA-A*02:01	FLAHIQWMV	-268.16	-214.49	0.8064	antigenic	0.934039	0.74
26	2469	HLA-B*35:01	VARDLSLQF	-267.3	-181.39	1.0239	antigenic	0.667905	0.71
20	3114	HLA-B*35:01	VPFWITIAY	-264.61	-206.5	1.0982	antigenic	0.980562	0.71
88	1415	HLA-A*01:01	VVDYGARFY	-262.18	-195.43	0.4908	antigenic	0.92949	0.72
234	1199	HLA-B*41:01	VEQKIAEIP	-258.85	-197.06	0.7866	antigenic	0.572775	0.68
30	2254	HLA-B*35:01	MSNLGMPSY	-258.08	-231.57	0.9272	antigenic	0.746978	0.71
31	2254	HLA-A*01:01	MSNLGMPSY	-258.08	-231.57	0.9272	antigenic	0.745785	0.71
38	3177	HLA-B*35:01	LPLTQYNRY	-256.46	-215.23	0.8861	antigenic	0.882498	0.69
18	3644	HLA-A*02:01	WLDMVDTSL	-255.61	-188.14	1.1148	antigenic	0.561599	0.7
96	38	HLA-A*02:01	VLSEARQHL	-255.09	-214.18	0.4301	antigenic	0.540841	0.71
29	3714	HLA-B*35:01	LIISVTSNY	-254.69	-206.53	0.9350	antigenic	0.504768	0.72
58	3619	HLA-B*35:01	LPSLATVAY	-254.24	-197.9	0.6748	antigenic	0.994817	0.7
89	3347	HLA-A*02:01	IQPGQTFSV	-251.46	-173.55	0.4817	antigenic	0.533801	0.71
49	1586	HLA-B*35:01	MSMTYGQQF	-250.1	-215.06	0.7602	antigenic	0.487449	0.73
252	268	HLA-B*41:01	GECPNFVFP	-242.28	-203.35	0.4481	antigenic	0.350762	0.69
69	1262	HLA-A*02:01	NLHPDSATL	-242.2	-162.45	0.6135	antigenic	0.564743	0.71
235	4074	HLA-B*41:01	WEIQQVVDA	-240.3	-185.8	0.7509	antigenic	0.451388	0.7
57	2922	HLA-B*35:01	DASGKPVPY	-240.17	-189.68	0.6980	antigenic	0.833392	0.69
56	3731	HLA-A*02:01	FLARGIVFM	-239.92	-203.73	0.7022	antigenic	0.861002	0.71
63	110	HLA-B*35:01	HVGEIPVAY	-233.09	-166.99	0.6413	antigenic	0.951593	0.72
64	110	HLA-A*01:01	HVGEIPVAY	-233.09	-166.99	0.6413	antigenic	0.418632	0.72
25	2319	HLA-B*35:01	TAFGLVAEW	-231.92	-182.87	1.0431	antigenic	0.393289	0.69
15	2887	HLA-B*35:01	FSAVGNICY	-227.84	-204.86	1.1852	antigenic	0.597006	0.72
16	2887	HLA-A*01:01	FSAVGNICY	-227.84	-204.86	1.1852	antigenic	0.851344	0.72
248	234	HLA-B*41:01	HEHEIAWYT	-222.62	-199.59	0.4819	antigenic	0.412052	0.74
216	1686	HLA-B*41:01	IELKFNPPA	-222.52	-187.11	1.9693	antigenic	0.375497	0.69
10	1387	HLA-A*02:01	KLMPVCVET	-221.88	-156.26	1.4200	antigenic	0.545601	0.7
53	860	HLA-A*02:01	YTVELGTEV	-221.26	-170.06	0.7185	antigenic	0.443257	0.71
99	1865	HLA-B*35:01	DVFYKENSY	-221.11	-177.74	0.4052	antigenic	0.59719	0.72
243	1382	HLA-B*41:01	AEETRKLMP	-220.48	-204.85	0.5903	antigenic	0.483122	0.71
13	2899	HLA-A*02:01	KLIEYTDFA	-218.53	-177.48	1.2764	antigenic	0.746563	0.72
39	1922	HLA-B*35:01	NASFDNFKF	-216.93	-187.48	0.8484	antigenic	0.497309	0.76
52	2563	HLA-A*02:01	QLMCQPILL	-215.68	-178.53	0.7330	antigenic	0.53436	0.71
61	1964	HLA-A*01:01	NGDVVAIDY	-215.58	-151.38	0.6625	antigenic	0.416923	0.74
62	4220	HLA-A*02:01	VLGSLAATV	-214.4	-169.57	0.6548	antigenic	0.533226	0.68
245	3924	HLA-B*41:01	SEFSSLPSY	-214.22	-162.02	0.5595	antigenic	0.373619	0.72
3	3068	HLA-B*35:01	TVLCLTPVY	-214.13	-169.79	1.7229	antigenic	0.388364	0.72
59	2099	HLA-A*02:01	YVDNSSLTI	-212.71	-167.38	0.6729	antigenic	0.477139	0.74
60	2099	HLA-A*01:01	YVDNSSLTI	-212.71	-167.38	0.6729	antigenic	0.441067	0.74
239	1825	HLA-B*41:01	SEYTGNYQC	-211.82	-182.67	0.6539	antigenic	0.663044	0.71
78	939	HLA-B*35:01	EEFEPSTQY	-209.17	-182.87	0.5736	antigenic	0.468789	0.69
244	939	HLA-B*41:01	EEFEPSTQY	-209.17	-182.87	0.5736	antigenic	0.313156	0.69
41	2373	HLA-A*02:01	QMAPISAMV	-207.52	-161.58	0.8402	antigenic	0.720945	0.7
231	385	HLA-B*41:01	AEYHNESGL	-207.45	-166.15	0.8911	antigenic	0.305815	0.72
246	249	HLA-B*41:01	YELQTPFEI	-206.13	-181.41	0.5468	antigenic	0.566344	0.71
94	3161	HLA-A*02:01	FLLNKEMYL	-204.92	-177.38	0.4400	antigenic	0.976479	0.71
249	175	HLA-B*41:01	RELNGGAYT	-204.67	-156.53	0.4595	antigenic	0.395619	0.7
222	1953	HLA-B*41:01	RELKVTFFP	-201.48	-211.16	1.548	antigenic	0.324894	0.69
74	1017	HLA-B*35:01	TPVVQTIEV	-201.22	-159.09	0.5889	antigenic	0.462183	0.71
19	3792	HLA-A*01:01	LVSTQEFRY	-198.39	-197.41	1.1070	antigenic	0.581248	0.7
54	2273	HLA-B*35:01	STNVTIATY	-197.16	-191.98	0.7143	antigenic	0.51543	0.76
55	2273	HLA-A*01:01	STNVTIATY	-197.16	-191.98	0.7143	antigenic	0.792595	0.76
43	2301	HLA-B*35:01	YPSLETIQI	-196.59	-142.9	0.8151	antigenic	0.696928	0.73
66	468	HLA-A*02:01	KLNEEIAII	-196.05	-140.71	0.6394	antigenic	0.833053	0.72
42	2945	HLA-A*02:01	SLRPDTRYV	-194.93	-193.57	0.8157	antigenic	0.449223	0.7
12	1004	HLA-A*02:01	TIVEVQPQL	-193.23	-138.2	1.3500	antigenic	0.733553	0.71
86	878	HLA-A*02:01	AVIKTLQPV	-191.82	-156.93	0.5050	antigenic	0.537691	0.71
28	2303	HLA-A*02:01	SLETIQITI	-191.14	-139.9	0.9657	antigenic	0.434926	0.76
238	245	HLA-B*41:01	SEKSYELQT	-189.28	-162.29	0.6971	antigenic	0.379283	0.72
2	1270	HLA-B*35:01	LVSDIDITF	-189.15	-144.14	1.7830	antigenic	0.729766	0.75
221	1006	HLA-B*41:01	VEVQPQLEM	-187.02	-170.17	1.5772	antigenic	0.329763	0.7
217	1012	HLA-B*41:01	LEMELTPVV	-186.67	-139.05	1.9688	antigenic	0.658661	0.7
229	451	HLA-B*41:01	LEILQKEKV	-186.25	-153.89	1.0205	antigenic	0.419852	0.69
22	619	HLA-A*02:01	TVYEKLKPV	-186.17	-159.11	1.0578	antigenic	0.669396	0.69
44	1768	HLA-B*35:01	VMYMGTLSY	-185.91	-233.96	0.8139	antigenic	0.553156	0.72
45	1768	HLA-A*01:01	VMYMGTLSY	-185.91	-233.96	0.8139	antigenic	0.34802	0.72
11	1367	HLA-A*02:01	ILGTVSWNL	-185.71	-183.58	1.3875	antigenic	0.555363	0.72
220	1723	HLA-B*41:01	GELGDVRET	-184.8	-148.8	1.6159	antigenic	0.386937	0.7
225	3530	HLA-B*41:01	DEFTPFDVV	-184.75	-179.78	1.2644	antigenic	0.298947	0.7
51	2582	HLA-B*35:01	DSAEVAVKM	-183.64	-162.43	0.7389	antigenic	0.468355	0.71
247	3996	HLA-B*41:01	SEDKRAKVT	-182.25	-144.24	0.4893	antigenic	0.494978	0.71
254	1869	HLA-B*41:01	KENSYTTTI	-176.55	-149.77	0.4376	antigenic	0.708158	0.72
83	2109	HLA-B*35:01	KPNELSRVL	-175.25	-216.48	0.5252	antigenic	0.514762	0.69
218	960	HLA-B*41:01	LEFGATSAA	-174.87	-160.61	1.8562	antigenic	0.704784	0.71
226	1191	HLA-B*41:01	LEMKSEKQV	-174.37	-145.89	1.1517	antigenic	0.482234	0.69
33	1838	HLA-A*01:01	HITSKETLY	-173.16	-162.74	0.9180	antigenic	0.394699	0.75
9	3817	HLA-A*02:01	KLNIKLLGV	-172.26	-149.82	1.4506	antigenic	0.661184	0.7
68	1214	HLA-A*02:01	FITESKPSV	-172.25	-151.46	0.6293	antigenic	0.814445	0.71
5	1582	HLA-B*35:01	QVVDMSMTY	-170.28	-150.95	1.6094	antigenic	0.910164	0.76
6	1582	HLA-A*01:01	QVVDMSMTY	-170.28	-150.95	1.6094	antigenic	0.420352	0.76
256	2618	HLA-B*41:01	AELAKNVSL	-166.08	-142.37	0.4238	antigenic	0.68873	0.7
223	3205	HLA-B*41:01	REAACCHLA	-166	-148.3	1.4206	antigenic	0.415968	0.69
237	376	HLA-B*41:01	SEVGPEHSL	-164.83	-124.91	0.7216	antigenic	0.774687	0.71
32	3805	HLA-A*02:01	GLLPPKNSI	-163.48	-150.62	0.9239	antigenic	0.575082	0.72
250	724	HLA-B*41:01	REETGLLMP	-162.47	-141.1	0.454	antigenic	0.665061	0.67
242	4090	HLA-B*41:01	SEISMDNSP	-161.95	-126.7	0.6398	antigenic	0.608109	0.71
4	1891	HLA-A*01:01	EIDPKLDNY	-160.69	-126.71	1.6159	antigenic	0.925742	0.7
40	852	HLA-A*01:01	VLNEKCSAY	-160.68	-133.44	0.8473	antigenic	0.368117	0.71
8	221	HLA-A*01:01	FIDTKRGVY	-159.13	-159.14	1.4512	antigenic	0.8138	0.73
240	54	HLA-B*41:01	VEVEKGVLP	-156.09	-134.18	0.6461	antigenic	0.744681	0.68
253	631	HLA-B*41:01	LEEKFKEGV	-155.31	-138.93	0.4427	antigenic	0.291538	0.68
224	1908	HLA-B*41:01	TEQPIDLVP	-154.64	-151.9	1.3975	antigenic	0.748767	0.69
251	994	HLA-B*41:01	SEDNQTTTI	-153.8	-116.5	0.4531	antigenic	0.736164	0.75
37	702	HLA-A*02:01	ALNLGETFV	-152.89	-138.12	0.8878	antigenic	0.49919	0.7
71	1503	HLA-B*35:01	ETISLAGSY	-150.57	-133.87	0.5916	antigenic	0.456092	0.71
72	1503	HLA-A*01:01	ETISLAGSY	-150.57	-133.87	0.5916	antigenic	0.459691	0.71
93	2944	HLA-A*01:01	ESLRPDTRY	-148.64	-134.66	0.4411	antigenic	0.579443	0.69
255	1393	HLA-B*41:01	VETKAIVST	-148.17	-138.55	0.4315	antigenic	0.412409	0.72
65	196	HLA-B*35:01	YPLECIKDL	-142.3	-127.85	0.6396	antigenic	0.429621	0.69
67	241	HLA-A*01:01	YTERSEKSY	-138.36	-130.45	0.6382	antigenic	0.970806	0.72
48	2017	HLA-B*35:01	KPVETSNSF	-133.24	-116.95	0.7666	antigenic	0.964231	0.74
14	1680	HLA-A*02:01	LLTLQQIEL	non-allergenic	non-allergenic	1.2748	antigenic	0.482926	0.71
21	52	HLA-A*02:01	GLVEVEKGV	non-allergenic	non-allergenic	1.0813	antigenic	0.661183	0.7
24	3186	HLA-B*35:01	LALYNKYKY	non-allergenic	non-allergenic	1.0479	antigenic	0.421477	0.72
47	3025	HLA-A*02:01	IVAGGIVAI	non-allergenic	non-allergenic	0.7674	antigenic	0.501608	0.7
50	1437	HLA-A*02:01	TLNDLNETL	non-allergenic	non-allergenic	0.7526	antigenic	0.92102	0.71
76	2553	HLA-B*35:01	SAKSASVYY	non-allergenic	non-allergenic	0.5808	antigenic	0.79336	0.73
77	2553	HLA-A*01:01	SAKSASVYY	non-allergenic	non-allergenic	0.5808	antigenic	0.356877	0.73
84	3891	HLA-A*02:01	SLLSVLLSM	non-allergenic	non-allergenic	0.5227	antigenic	0.730834	0.72
85	4161	HLA-A*02:01	ALLSDLQDL	non-allergenic	non-allergenic	0.5147	antigenic	0.741308	0.71
91	15	HLA-A*02:01	QLSLPVLQV	non-allergenic	non-allergenic	0.4648	antigenic	0.683947	0.7
97	84	HLA-A*02:01	VMVELVAEL	non-allergenic	non-allergenic	0.4101	antigenic	0.831521	0.7
98	1056	HLA-B*35:01	VVVNAANVY	non-allergenic	non-allergenic	0.4078	antigenic	0.461657	0.74
100	3982	HLA-B*35:01	MADQAMTQM	NA	NA	0.3930	Non-antigenic	0.778895
101	3710	HLA-A*02:01	SMWALIISV	NA	NA	0.3925	Non-antigenic	0.900997
102	2569	HLA-A*02:01	ILLLDQALV	NA	NA	0.3804	Non-antigenic	0.602454
103	1694	HLA-A*02:01	ALQDAYYRA	NA	NA	0.3804	Non-antigenic	0.596309
104	3351	HLA-A*01:01	QTFSVLACY	NA	NA	0.3763	Non-antigenic	0.477486
105	4050	HLA-B*35:01	VVIPDYNTY	NA	NA	0.3692	Non-antigenic	0.847778
106	4176	HLA-A*01:01	KSDGTGTIY	NA	NA	0.3650	Non-antigenic	0.970182
107	844	HLA-A*02:01	ELDERIDKV	NA	NA	0.3526	Non-antigenic	0.433985
108	1806	HLA-B*35:01	MMSAPPAQY	NA	NA	0.3458	Non-antigenic	0.708772
109	1806	HLA-A*01:01	MMSAPPAQY	NA	NA	0.3458	Non-antigenic	0.66541
110	1278	HLA-A*02:01	FLKKDAPYI	NA	NA	0.3364	Non-antigenic	0.770674
111	445	HLA-A*02:01	GLNDNLLEI	NA	NA	0.3305	Non-antigenic	0.924584
112	1590	HLA-B*35:01	YGQQFGPTY	NA	NA	0.3233	Non-antigenic	0.619932
113	4261	HLA-A*02:01	YLASGGQPI	NA	NA	0.3202	Non-antigenic	0.561377
114	2604	HLA-B*35:01	VPMEKLKTL	NA	NA	0.3195	Non-antigenic	0.561839
115	2935	HLA-B*35:01	NVLEGSVAY	NA	NA	0.3194	Non-antigenic	0.964175
116	641	HLA-A*02:01	FLRDGWEIV	NA	NA	0.3189	Non-antigenic	0.560216
117	89	HLA-B*35:01	VAELEGIQY	NA	NA	0.3183	Non-antigenic	0.577922
118	89	HLA-A*01:01	VAELEGIQY	NA	NA	0.3183	Non-antigenic	0.878958
119	3864	HLA-A*02:01	KLWAQCVQL	NA	NA	0.3106	Non-antigenic	0.890044
120	2788	HLA-B*35:01	YLITPVHVM	NA	NA	0.3085	Non-antigenic	0.478225
121	2788	HLA-A*02:01	YLITPVHVM	NA	NA	0.3085	Non-antigenic	0.841027
122	1537	HLA-A*01:01	YTSNPTTFH	NA	NA	0.3043	Non-antigenic	0.362292
123	1675	HLA-A*02:01	YLATALLTL	NA	NA	0.3018	Non-antigenic	0.927108
124	3174	HLA-B*35:01	DVLLPLTQY	NA	NA	0.2992	Non-antigenic	0.55286
125	882	HLA-A*02:01	TLQPVSELL	NA	NA	0.2950	Non-antigenic	0.778483
126	1478	HLA-B*35:01	SSPDAVTAY	NA	NA	0.2934	Non-antigenic	0.542443
127	1478	HLA-A*01:01	SSPDAVTAY	NA	NA	0.2934	Non-antigenic	0.622517
128	3787	HLA-A*02:01	GVYDYLVST	NA	NA	0.2897	Non-antigenic	0.548903
129	1174	HLA-A*02:01	YLAVFDKNL	NA	NA	0.2840	Non-antigenic	0.480176
130	1143	HLA-A*02:01	VLLAPLLSA	NA	NA	0.2836	Non-antigenic	0.635184
131	3689	HLA-A*01:01	LMNVLTLVY	NA	NA	0.2780	Non-antigenic	0.352282
132	2586	HLA-B*35:01	VAVKMFDAY	NA	NA	0.2740	Non-antigenic	0.671269
133	2552	HLA-B*35:01	SSAKSASVY	NA	NA	0.2713	Non-antigenic	0.401269
134	2552	HLA-A*01:01	SSAKSASVY	NA	NA	0.2713	Non-antigenic	0.782249
135	2332	HLA-A*02:01	ILFTRFFYV	NA	NA	0.2566	Non-antigenic	0.88807
136	2405	HLA-A*01:01	NSSTCMMCY	NA	NA	0.2538	Non-antigenic	0.438944
137	106	HLA-A*02:01	VLVPHVGEI	NA	NA	0.2475	Non-antigenic	0.449555
138	1109	HLA-A*02:01	NLAKHCLHV	NA	NA	0.2467	Non-antigenic	0.497222
139	1819	HLA-A*01:01	GTFTCASEY	NA	NA	0.2357	Non-antigenic	0.391554
140	3640	HLA-A*02:01	RIMTWLDMV	NA	NA	0.2348	Non-antigenic	0.510259
141	3688	HLA-A*02:01	TLMNVLTLV	NA	NA	0.2297	Non-antigenic	0.918934
142	1433	HLA-A*02:01	SLINTLNDL	NA	NA	0.2271	Non-antigenic	0.474385
143	1312	HLA-A*02:01	MLAKALRKV	NA	NA	0.2132	Non-antigenic	0.669577
144	709	HLA-A*01:01	FVTHSKGLY	NA	NA	0.2037	Non-antigenic	0.354033
145	1175	HLA-B*35:01	LAVFDKNLY	NA	NA	0.1894	Non-antigenic	0.518491
146	2882	HLA-A*02:01	FLPRVFSAV	NA	NA	0.1817	Non-antigenic	0.773226
147	3079	HLA-B*35:01	LPGVYSVIY	NA	NA	0.1811	Non-antigenic	0.918904
148	3849	HLA-A*02:01	VLLSVLQQL	NA	NA	0.1810	Non-antigenic	0.954585
149	1920	HLA-B*35:01	YPNASFDNF	NA	NA	0.1805	Non-antigenic	0.975681
150	731	HLA-B*35:01	MPLKAPKEI	NA	NA	0.1775	Non-antigenic	0.409037
151	3561	HLA-A*02:01	LLLTILTSL	NA	NA	0.1737	Non-antigenic	0.758757
152	2895	HLA-B*35:01	YTPSKLIEY	NA	NA	0.1688	Non-antigenic	0.453978
153	2895	HLA-A*01:01	YTPSKLIEY	NA	NA	0.1688	Non-antigenic	0.813726
154	4250	HLA-B*35:01	FAVDAAKAY	NA	NA	0.1671	Non-antigenic	0.984744
155	2145	HLA-A*02:01	FLNKVVSTT	NA	NA	0.1652	Non-antigenic	0.459633
156	1181	HLA-A*02:01	NLYDKLVSS	NA	NA	0.1619	Non-antigenic	0.639806
157	4142	HLA-A*01:01	TDDNALAYY	NA	NA	0.1534	Non-antigenic	0.693655
158	680	HLA-A*02:01	KLVNKFLAL	NA	NA	0.1508	Non-antigenic	0.739186
159	579	HLA-A*02:01	RLIDAMMFT	NA	NA	0.1484	Non-antigenic	0.46199
160	2133	HLA-B*35:01	VPWDTIANY	NA	NA	0.1479	Non-antigenic	0.976782
161	4291	HLA-B*35:01	EANMDQESF	NA	NA	0.1454	Non-antigenic	0.812042
162	828	HLA-A*01:01	DTVIEVQGY	NA	NA	0.1358	Non-antigenic	0.385215
163	1000	HLA-A*02:01	TTIQTIVEV	NA	NA	0.1250	Non-antigenic	0.470103
164	3442	HLA-A*01:01	TVNVLAWLY	NA	NA	0.1215	Non-antigenic	0.41574
165	2966	HLA-A*02:01	YLEGSVRVV	NA	NA	0.0937	Non-antigenic	0.507691
166	1481	HLA-B*35:01	DAVTAYNGY	NA	NA	0.0830	Non-antigenic	0.679973
167	3656	HLA-A*02:01	KLKDCVMYA	NA	NA	0.0760	Non-antigenic	0.620567
168	2076	HLA-A*02:01	ILKPANNSL	NA	NA	0.0739	Non-antigenic	0.506026
169	4197	HLA-B*35:01	TPKGPKVKY	NA	NA	0.0619	Non-antigenic	0.781376
170	825	HLA-A*02:01	FGDDTVIEV	NA	NA	0.0343	Non-antigenic	0.561843
171	2954	HLA-A*02:01	LMDGSIIQF	NA	NA	0.0194	Non-antigenic	0.451362
172	2954	HLA-A*01:01	LMDGSIIQF	NA	NA	0.0194	Non-antigenic	0.40676
173	3565	HLA-A*02:01	ILTSLLVLV	NA	NA	0.0068	Non-antigenic	0.809771
174	1621	HLA-B*35:01	LPNDDTLRV	NA	NA	-0.6744	Non-antigenic	0.450329
175	3322	HLA-A*02:01	SMQNCVLKL	NA	NA	-0.6459	Non-antigenic	0.441403
176	3460	HLA-A*02:01	FLNRFTTTL	NA	NA	-0.6268	Non-antigenic	0.917177
177	2594	HLA-B*35:01	YVNTFSSTF	NA	NA	-0.6245	Non-antigenic	0.803454
178	613	HLA-A*01:01	LTNIFGTVY	NA	NA	-0.5738	Non-antigenic	0.769921
179	2589	HLA-A*02:01	KMFDAYVNT	NA	NA	-0.5665	Non-antigenic	0.472571
180	4022	HLA-A*02:01	ALNNIINNA	NA	NA	-0.5345	Non-antigenic	0.577055
181	3336	HLA-B*35:01	NPKTPKYKF	NA	NA	-0.5344	Non-antigenic	0.43445
182	1545	HLA-B*35:01	HLDGEVITF	NA	NA	-0.4405	Non-antigenic	0.422596
183	1545	HLA-A*02:01	HLDGEVITF	NA	NA	-0.4405	Non-antigenic	0.463904
184	1545	HLA-A*01:01	HLDGEVITF	NA	NA	-0.4405	Non-antigenic	0.391149
185	379	HLA-B*35:01	GPEHSLAEY	NA	NA	-0.4007	Non-antigenic	0.682823
186	568	HLA-B*35:01	TILDGISQY	NA	NA	-0.3966	Non-antigenic	0.755656
187	568	HLA-A*01:01	TILDGISQY	NA	NA	-0.3966	Non-antigenic	0.379962
188	1321	HLA-A*01:01	PTDNYITTY	NA	NA	-0.3649	Non-antigenic	0.991192
189	2392	HLA-A*02:01	YVWKSYVHV	NA	NA	-0.2955	Non-antigenic	0.795725
190	1248	HLA-B*35:01	FLTENLLLY	NA	NA	-0.2678	Non-antigenic	0.512193
191	1248	HLA-A*01:01	FLTENLLLY	NA	NA	-0.2678	Non-antigenic	0.753808
192	529	HLA-A*02:01	ILSPLYAFA	NA	NA	-0.2675	Non-antigenic	0.473359
193	670	HLA-B*35:01	EIKESVQTF	NA	NA	-0.2031	Non-antigenic	0.594136
194	2323	HLA-B*35:01	LVAEWFLAY	NA	NA	-0.1674	Non-antigenic	0.681596
195	2323	HLA-A*01:01	LVAEWFLAY	NA	NA	-0.1674	Non-antigenic	0.410775
196	3415	HLA-A*01:01	GTDLEGNFY	NA	NA	-0.1424	Non-antigenic	0.990663
197	2665	HLA-A*01:01	VTGDSCNNY	NA	NA	-0.1382	Non-antigenic	0.647065
198	3000	HLA-B*35:01	DAVNLLTNM	NA	NA	-0.1295	Non-antigenic	0.456433
199	3884	HLA-B*35:01	EAFEKMVSL	NA	NA	-0.1290	Non-antigenic	0.585626
200	3348	HLA-B*35:01	QPGQTFSVL	NA	NA	-0.1094	Non-antigenic	0.452693
201	4061	HLA-B*35:01	TCDGTTFTY	NA	NA	-0.0785	Non-antigenic	0.531869
202	4061	HLA-A*01:01	TCDGTTFTY	NA	NA	-0.0785	Non-antigenic	0.9378
203	2958	HLA-B*35:01	SIIQFPNTY	NA	NA	-0.0617	Non-antigenic	0.765882
204	906	HLA-B*35:01	YLFDESGEF	NA	NA	-0.0602	Non-antigenic	0.577316
205	906	HLA-A*02:01	YLFDESGEF	NA	NA	-0.0602	Non-antigenic	0.456409
206	1185	HLA-A*02:01	KLVSSFLEM	NA	NA	-0.0423	Non-antigenic	0.464375
207	4141	HLA-B*35:01	CTDDNALAY	NA	NA	-0.0409	Non-antigenic	0.516643
208	1329	HLA-B*35:01	YPGQGLNGY	NA	NA	-0.0391	Non-antigenic	0.959292
209	1256	HLA-A*01:01	YIDINGNLH	NA	NA	-0.0362	Non-antigenic	0.349094
210	1611	HLA-B*35:01	NSHEGKTFY	NA	NA	-0.0341	Non-antigenic	0.403964
211	1611	HLA-A*01:01	NSHEGKTFY	NA	NA	-0.0341	Non-antigenic	0.590043
212	3878	HLA-B*35:01	LAKDTTEAF	NA	NA	-0.0274	Non-antigenic	0.908609
213	3334	HLA-B*35:01	TANPKTPKY	NA	NA	-0.0019	Non-antigenic	0.937098
214	3334	HLA-A*01:01	TANPKTPKY	NA	NA	-0.0019	Non-antigenic	0.741219
228	456	HLA-B*41:01	KEKVNINIV	NA	NA	1.1172	antigenic	0.474572
232	1046	HLA-B*41:01	VEEAKKVKP	NA	NA	0.8668	antigenic	0.510559
233	470	HLA-B*41:01	NEEIAIILA	NA	NA	0.8006	antigenic	0.524768
257	3295	HLA-B*41:01	YEDLLIRKS	NA	NA	0.383	Non-antigenic	0.34223
258	4296	HLA-B*41:01	QESFGGASC	NA	NA	0.3749	Non-antigenic	0.382502
259	887	HLA-B*41:01	SELLTPLGI	NA	NA	0.3577	Non-antigenic	0.341878
260	2990	HLA-B*41:01	SEAGVCVST	NA	NA	0.3441	Non-antigenic	0.444492
261	1085	HLA-B*41:01	VESDDYIAT	NA	NA	0.3437	Non-antigenic	0.313337
262	2804	HLA-B*41:01	SEIIGYKAI	NA	NA	0.3416	Non-antigenic	0.489647
263	909	HLA-B*41:01	DESGEFKLA	NA	NA	0.314	Non-antigenic	0.299436
264	524	HLA-B*41:01	GEQKSILSP	NA	NA	0.259	Non-antigenic	0.885939
265	831	HLA-B*41:01	IEVQGYKSV	NA	NA	0.2293	Non-antigenic	0.457064
266	1135	HLA-B*41:01	YENFNQHEV	NA	NA	0.2099	Non-antigenic	0.809514
267	2549	HLA-B*41:01	CEESSAKSA	NA	NA	0.2068	Non-antigenic	0.55233
268	56	HLA-B*41:01	VEKGVLPQL	NA	NA	0.1106	Non-antigenic	0.388092
269	771	HLA-B*41:01	SEAVEAPLV	NA	NA	0.1067	Non-antigenic	0.627902
270	3939	HLA-B*41:01	QEAYEQAVA	NA	NA	0.0824	Non-antigenic	0.703683
271	774	HLA-B*41:01	VEAPLVGTP	NA	NA	0.0808	Non-antigenic	0.656801
272	3967	HLA-B*41:01	SEFDRDAAM	NA	NA	0.0334	Non-antigenic	0.496955
273	669	HLA-B*41:01	KEIKESVQT	NA	NA	0.0262	Non-antigenic	0.608465
274	3406	HLA-B*41:01	MELPTGVHA	NA	NA	0.0107	Non-antigenic	0.833429
275	1195	HLA-B*41:01	SEKQVEQKI	NA	NA	0.0037	Non-antigenic	0.579534
276	538	HLA-B*41:01	SEAARVVRS	NA	NA	-0.0112	Non-antigenic	0.307732
277	4236	HLA-B*41:01	TEVPANSTV	NA	NA	-0.0178	Non-antigenic	0.712924
278	346	HLA-B*41:01	TENLTKEGA	NA	NA	-0.0375	Non-antigenic	0.703262
279	4141	HLA-A*01:01	CTDDNALAY	NA	NA	-0.0409	Non-antigenic	0.996406
280	101	HLA-B*41:01	GETLGVLVP	NA	NA	-0.0737	Non-antigenic	0.630101
281	2616	HLA-B*41:01	AEAELAKNV	NA	NA	-0.2254	Non-antigenic	0.839012
282	2606	HLA-B*41:01	MEKLKTLVA	NA	NA	-0.2326	Non-antigenic	0.712255
283	3859	HLA-B*41:01	VESSSKLWA	NA	NA	-0.2733	Non-antigenic	0.451112
284	744	HLA-B*41:01	GETLPTEVL	NA	NA	-0.3125	Non-antigenic	0.444541
285	749	HLA-B*41:01	TEVLTEEVV	NA	NA	-0.3462	Non-antigenic	0.411578
286	766	HLA-B*41:01	LEQPTSEAV	NA	NA	-0.3985	Non-antigenic	0.760952
287	2915	HLA-B*41:01	AECTIFKDA	NA	NA	-0.6772	Non-antigenic	0.372702
288	389	HLA-B*41:01	NESGLKTIL	NA	NA	-0.6775	Non-antigenic	0.328623

## Sheet: ORF7a
Pos	MHC	Peptide	Docking score with 4PRP	Docking score with 5YXN	antigenicgenicity response	Mode	Epitope prediction scores	Allergenicity score
4	HLA-A*02:01	ILFLALITL	non-allergenic	non-allergenic	0.8203	antigenic	0.509315	0.71
40	HLA-B*41:01	YEGNSPFHP	-268.83	non-allergenic	0.7604	antigenic	0.442632	0.69
21	HLA-B*41:01	QECVRGTTV	-210.3	non-allergenic	0.7358	antigenic	0.364547	0.69
67	HLA-B*35:01	CPDGVKHVY	-203.72	non-allergenic	0.3975	Non-antigenicgenic	0.977566
67	HLA-A*01:01	CPDGVKHVY	-203.72	non-allergenic	0.3975	Non-antigenicgenic	0.379393
89	HLA-A*01:01	RQEEVQELY	-204.29	non-allergenic	0.2904	Non-antigenicgenic	0.610043
85	HLA-A*02:01	KLFIRQEEV	-200.37	non-allergenic	0.0755	Non-antigenicgenic	0.841044
91	HLA-B*41:01	EEVQELYSP	-165.43	non-allergenic	-0.0279	Non-antigenicgenic	0.373622
95	HLA-A*02:01	ELYSPIFLI	-213.12	non-allergenic	-0.0529	Non-antigenicgenic	0.549733
10	HLA-A*01:01	ITLATCELY	-195.04	non-allergenic	-0.1392	Non-antigenicgenic	0.545452

## Sheet: N
Pos	MHC	Peptide	Docking score with 4PRP	Docking score with 5YXN	antigenicgenicity response	Mode	Epitope prediction scores	Allergenicity score
338	HLA-A*02:01	KLDDKDPNF	-127.6	non-allergenic	2.6591	antigenic	0.559155	0.72
103	HLA-A*01:01	DLSPRWYFY	-306.66	-250.9	1.7645	antigenic	0.343903	0.73
104	HLA-A*01:01	LSPRWYFYY	-291.05	non-allergenic	1.2832	antigenic	0.379906	0.72
66	HLA-B*35:01	FPRGQGVPI	-200.57	-194.99	0.7585	antigenic	0.395524	0.69
266	HLA-B*35:01	KAYNVTQAF	-165.05	-141.61	0.5669	antigenic	0.77258	0.73
78	HLA-A*01:01	SSPDDQIGY	-128.85	-102.06	0.5260	antigenic	0.617639	0.74
79	HLA-B*35:01	SPDDQIGYY	-220.09	-195	0.4863	antigenic	0.923533	0.73
79	HLA-A*01:01	SPDDQIGYY	-220.09	-195	0.4863	antigenic	0.6783	0.73
395	HLA-B*35:01	LPAADLDDF	non-allergenic	non-allergenic	0.1864	Non-antigenic	0.651678
222	HLA-A*02:01	LLLDRLNQL	non-allergenic	non-allergenic	0.1566	Non-antigenic	0.951445
325	HLA-B*35:01	TPSGTWLTY	-148.94	non-allergenic	0.1452	Non-antigenic	0.984547
164	HLA-A*01:01	GTTLPKGFY	-912.74	non-allergenic	0.0225	Non-antigenic	0.373442
352	HLA-A*01:01	LLNKHIDAY	-204.88	non-allergenic	-0.3003	Non-antigenic	0.478679
45	HLA-B*35:01	LPNNTASWF	-247.3	non-allergenic	-0.0835	Non-antigenic	0.722013

## Sheet: M
Pos	MHC	Peptide	Docking score with 4PRP	Docking score with 5YXN	antigenicgenicity response	Mode	Epitope prediction scores	Allergenicity score
170	HLA-A*01:01	VATSRTLSY	-290.27	-222.47	0.9457	antigenic	0.608533	0.72
188	HLA-A*01:01	AGDSGFAAY	-235.83	-190.38	0.9095	antigenic	0.714927	0.72
134	HLA-B*41:01	LESELVIGA	-173.22	non-allergenic	0.8597	antigenic	0.593857	0.7
37	HLA-B*35:01	FAYANRNRF	non-allergenic	non-allergenic	0.7785	antigenic	0.638443	0.73
108	HLA-A*02:01	SMWSFNPET	-218.85	non-allergenic	0.7633	antigenic	0.460519	0.71
136	HLA-B*41:01	SELVIGAVI	-203.15	non-allergenic	0.6409	antigenic	0.350196	0.72
171	HLA-A*01:01	ATSRTLSYY	-298.28	-218.39	0.6108	antigenic	0.893886	0.72
65	HLA-A*02:01	FVLAAVYRI	-234.46	non-allergenic	0.5136	antigenic	0.49427	0.72
213	HLA-A*01:01	SSDNIALLV	non-allergenic	non-allergenic	0.3380	Non-antigenicgenic	0.622075
89	HLA-A*02:01	GLMWLSYFI	non-allergenic	non-allergenic	0.2537	Non-antigenicgenic	0.441625
15	HLA-A*02:01	KLLEQWNLV	non-allergenic	non-allergenic	0.2095	Non-antigenicgenic	0.898887
39	HLA-A*01:01	YANRNRFLY	non-allergenic	non-allergenic	0.0256	Non-antigenicgenic	0.681758

## Sheet: ORF10
Pos	MHC	Peptide	Docking score with 4PRP	Docking score with 5YXN	antigenicgenicity response	Mode	Epitope prediction scores	Allergenicity score
5	HLA-A*02:01	NVFAFPFTI	-245.96	-215.18	0.4365	antigenic	0.526952	0.73
9	HLA-B*35:01	FPFTIYSLL	-251.17	-204.03	0.8834	antigenic	0.719725	0.74

## Sheet: E
Pos	MHC	Peptide	Docking score with 4PRP	Docking score with 5YXN	antigenicgenicity response	Mode	Epitope prediction scores	Allergenicity score
50	HLA-A*02:01	SLVKPSFYV	-229.72	non-allergenic	0.4140	anti	0.854221	0.71
20	HLA-A*02:01	FLAFVVFLL	non-allergenic	non-allergenic	0.5308	anti	0.525237	0.73
57	HLA-A*02:01	YVYSRVKNL	-271.57	non-allergenic	0.7020	anti	0.466076	0.7
51	HLA-B*35:01	LVKPSFYVY	-232.6	-229.22	0.4213	anti	0.546958	0.71
49	HLA-A*01:01	VSLVKPSFY	-271.59	-182.91	0.7476	anti	0.508715	0.72
34	HLA-A*01:01	LTALRLCAY	non-allergenic	non-allergenic	0.2825	Non-antigenic	0.446761

## Sheet: ORF8
Pos	MHC	Peptide	Docking score with 4PRP	Docking score with 5YXN	antigenicgenicity response	Mode	Epitope prediction scores	Allergenicity score
23	HLA-A*01:01	QSCTQHQPY	non-allergenic	non-allergenic	0.0907	Non-antigenicgenic	0.369854
73	HLA-A*02:01	YIDIGNYTV	-204.95	non-allergenic	1.3128	antigenic	0.854638	0.72
108	HLA-A*02:01	FLEYHDVRV	-381.96	non-allergenic	0.6833	antigenic	0.673457	0.71
103	HLA-B*35:01	SFYEDFLEY	non-allergenic	non-allergenic	-0.5877	Non-antigenicgenic	0.535013
109	HLA-B*41:01	LEYHDVRVV	-179.97	non-allergenic	1.2751	antigenic	0.468116	0.69
